# Supplementary material for: Impact of Geraniol and Geraniol Nanoemulsions on Botrytis cinerea and Effect of Geraniol on Cucumber Plants’ Metabolic Profile Analyzed by LC-QTOF-MS
Source: Plants (Basel). 2022 Sep 26;11(19):2513. doi: 10.3390/plants11192513 (PMC9571098; doi:10.3390/plants11192513)
Supplement: Supplementary file 1 [file plants-11-02513-s001.zip]

Archive with 1 entries (1 files):
- plants-1914037-supplementary.pdf
